# Supplementary material for: Peptostreptococcus anaerobius mediates anti-PD1 therapy resistance and exacerbates colorectal cancer via myeloid-derived suppressor cells in mice
Source: Nat Microbiol. 2024 May 15;9(6):1467–82. doi: 10.1038/s41564-024-01695-w (PMC11153135; doi:10.1038/s41564-024-01695-w)
Supplement: Supplementary file 4 — Statistical source data. [file 41564_2024_1695_MOESM4_ESM.xlsx]

## Sheet: Fig 1b
				colon tumor load
				PBS	E. coli	P. anaerobius
				1.3225	10.395	2.2949
				15.6025	4.7887	29.4786
				21.3697	1.6442	15.7525
				16.7671	13.1687	17.8084
				6.0025	4.6436	3.6962
				4.4888	10.7891	25.6036
				10.4966	8.3239	16.9371
				1.2996	21.9077	16.2147
				13.3876	2.6942	30.8288
				0	0	40.0146
				0	0	4.21
				0
				0

## Sheet: Fig 1c
PBS	E. coli	P. anaerobius
44995.4	46751.9	132554
35131.5	60534.3	56345.5
51886.5	83234.7	56345.5
67290.4	15268.7	69587.4
62020.6	23105.7	75397.6
37833.9	42833.4	74992.3
40401.2	59183.1	91747.3
43238.8	0	64317.7
17836	20403.3	158092
20403.3	0

## Sheet: Fig 1d
IFNr CD8					IFNr CD4
PBS	E. coli	P. anaerobius			Control	E.coli	P.anaerobius
2567.3	2567.3	1621.45			32699.3	46887.1	6215.58
1351.21	3783.39	324.291			31348.1	56886	310.779
1891.7	1621.45	945.848			35401.8	7566.79	2432.18
1486.33	459.412	797.215			47157.3	80667.4	40266.1
2026.82	2026.82	1283.65			40266.1	22565.2	7296.55
1621.45	1891.7	594.533			86072.2	25132.6	7701.91
3918.51		1243.12			19457.5		8782.88

## Sheet: Fig 1e
PBS	E. coli	P. anaerobius
3	5	13
5	3	11
3	7	17
6	4	9
7	6	10
4	3	14

## Sheet:  Fig 1h
growth curve
																	100.141	270.329	188.84	147.962	71.4506	130.548	82.5477	180.924	73.467	94.9153	41.3012	81.6366	36.0703	24.656	25.6197		102.788	152.127	156.308	80.8954	275.115	111.054	121.884	75.118	93.9169	232.266	66.9015	38.6162	91.0901	43.5733	55.0592	49.5927	52.4047
Time (d)	PA					PA+PD1					EC					EC+PD1					PBS					PBS+PD1
0					0	0									0	0				0				0	0	0
6	48.5868	66.3868	55.19	47.6201	51.5855	45.4813	80.7501	55.1668	52.5672	50.7595	64.0506	73.4465	69.9693	68.7735	47.6241	58.2824	40.0778	73.7016	35.8924	51.4508	57.1003	57.0139	47.0752	46.305	73.8049	47.8325	51.3256	60.434	56.3184	52.931
8	101.519	57.5272	58.341	63.2056	48.0569	101.519	52.5015	68.5985	59.5448	50.458	56.1055	68.3136	51.9123	65.0281	54.9122	56.4921	34.3827	39.4838	28.7917	34.5453	32.3203	61.1574	65.7752	46.031	119.356	45.1474	44.8541	48.4218	47.6375	32.7049
11	121.774	84.0307	76.3235	68.0299	85.0954	121.774	68.2244	89.0327	56.0451	83.0746	67.0375	115.692	76.832	89.9946	109.061	44.3975	42.9834	58.9797	25.8879	45.2475	87.9844	81.2382	59.955	61.1755	176.647	46.4123	44.4754	76.5188	39.4394	32.9245
13	82.9429	149.999	202.771	77.6142	82.3807	202.771	85.375	115.079	109.672	92.0906	54.5896	170.495	143.565	76.868	101.269	59.5965	43.8557	52.757	30.3648	36.6475	80.7103	100.903	89.6074	72.0994	202.239	58.9534	29.1748	73.093	53.1941	40.8682
15	141.587	119.999	198.556	172.574	147.806	254.655	128.643	159.041	102.629	128.89	100.141	270.329	188.84	147.962	130.548	94.9153	41.3012	81.6366	36.0703	24.656	102.788	152.127	156.308	80.8954	275.115	66.9015	38.6162	91.0901	43.5733	55.0592
	Tumor weight
	PBS	EC	PA	PBS+PD-1	EC+PD-1	PA+PD-1
	0.0859	0.0858	0.0984	0.0401	0.0381	0.0664
	0.0948	0.1377	0.0818	0.0601	0.0271	0.1388
	0.1175	0.1704	0.1522	0.0826	0.0275	0.0698
	0.143	0.1377	0.1337	0.0286	0.0381	0.1702
	0.0887	0.1183	0.1114	0.0227	0.0176	0.0661
[truncated: 1 more columns]

## Sheet: Fig 1i
MDSC							IFNr CD8
PBS	EC	PA	PBS+PD1	EC+PD1	PA+PD1		PBS	EC	PA	PBS+PD1	EC+PD1	PA+PD-1
21.7	24.7	28	9.98	5.46	20		0.21	0.44	0.098	0.82	0.52	0.067
7.96	23.3	31.1	5.21	4.61	36		0.22	0.21	0.13	0.48	0.54	0.23
13.9	23.3	30.5	15.2	9.58	27.2		0.32	0.29	0.3	0.58	1.05	0.18
17.8	18.7	32.5	6.58	6.17	18.2		0.2	0.48	0.12	0.68	0.36	0.11
18.1	20.5	27.5	6.33	4.99	21.6		0.1	0.19	0.069	1.16	1.41	0.2

## Sheet: Fig 1j
growth curve
Time (ds)	ctrl					ctrl+ly6g					ctrl+pd-1					ctrl+pd1+ly6g					PA					PA+ly6g					PA+PD1					PA+PD1+LY6G
0	0					0				0	0					0					0				0	0					0					0
6	56.8013	28.1036	23.8447	9.87095	14.4725	29.16	55.3471	40.3172	37.3799	20.9698	37.9763	51.7526	67.7448	69.7762	10.158	35.5284	55.3471	28.5781	45.7733	10.9892	63.6684	35.7031	23.6464	39.3492	44.2881	51.1772	45.635	43.3425	15.793	29.3761	19.2225	29.67	40.8785	28.3368	18.4443	53.7135	15.3147	55.2891	65.0671	28.6055
8	56.9029	13.0823	33.3143	39.2233	65.0314	36.4295	41.4163	73.4073	58.2262	60.8192	83.4595	50.6606	42.9069	37.7404	17.9153	24.4069	25.3027	19.8527	18.3218	24.6351	112.835	129.112	28.8672	51.7388	112.883	103.079	56.0818	31.6899	6.5545	16.8271	30.1693	30.061	100.778	44.6243	45.5772	94.3155	55.5171	17.73	43.2277	57.2066
10	24.2602	47.6118	24.1445	35.7891	88.3378	65.1573	137.758	47.8189	41.2478	55.5919	21.4396	30.9766	22.118	17.3519	29.1221	23.5556	16.1423	29.6989	20.657	45.8953	88.2201	64.5798	69.2237	89.4019	95.347	117.142	20.9535	12.3923	18.8374	106.124	30.8629	30.4704	188.552	30.8609	76.696	27.8692	31.1885	13.3461	51.1058	44.933
13	52.4517	122.427	83.7986	182.077	110.676	37.2338	178.543	44.6063	55.8771	35.7666	37.5025	25.2117	104.379	16.5028	49.8062	23.0592	125.214	25.8937	13.1025	19.0308	264.125	168.516	245.607	98.2714	142.649	166.912	102.554	18.0242	31.4586	48.3597	50.954	68.792	382.991	203.301	182.635	44.0324	54.7477	10.6866	46.9625	49.2159
16	96.2579	296.712	305.085	212.409	349.043	25.92	101.591	437.403	111.468	207.779	66.0369	25.2911	127.044	24.6516	68.0028	32.1692	131.656	7.34492	30.3367	16.5256	693.831	554.072	246.61	227.242	334.287	214.737	98.8451	35.2449	166.771	318.349	122.782	157.408	438.161	684.588	517.851	102.882	29.1162	110.374	74.0412	142.326
19	752.319	343.639	491.921	181.748	150.756	175.502	546.513	127.164	64.0087	67.6224	186.773	118.173	106.93	57.9997	118.173	38.7654	60.9462	22.3112	27.6281	40.2423	1059.77	625.1	278.267	710.151	467.566	269.616	511.038	102.098	237.055	132.274	306.43	1046.35	366.084	684.28	627.654	136.506	112.5	81.7834	18.1149	70.139
22	736.897	207.257	642.719	736.897	862.091	460.675	169.576	185.663	95.3067	130.422	78.4314	171.67	153.66	100.249	157.823	71.27	78.4314	37.3349	20.8821	48.2652	1366.32	824.319	384.278	881.753	700.326	479.477	205.415	679.77	358.358	260.403	1218.73	1470.42	417.167	313.165	811.817	187.212	133.229	169.576	86.6632	23.7276
25	1096.62	611.732	495.663	743.778	321.756	127.056	974.919	242.625	141.616	117.615	142.617	188.126	261.541	219.128	87.9978	81.4785	142.617	52.7074	53.529	50.3569	1707.18	1095.41	568.685	1239.01	942.944	464.214	383.599	417.484	675.869	319.507	1142.1	2145.27	487.369	1132.86	428.439	215.345	134.115	171.666	118.718	55.3416
tumor weight
PA+ly6g	PA+ly6g+PD1	C+ly6g	PA	C+ly6g+PD1	PA+PD1	C+PD1	C
0.7013	0.1646	0.6349	1.4646	0.0548	1.173	0.2969	1.0118
0.3287	0.0264	0.1672	0.9032	0.03	1.6332	0.1783	0.8285
0.3	0.0237	0.1607	0.7086	0.0436	1.0283	0.1745	0.551
0.1368	0.063	0.1392	0.628	0.0036	0.3653	0.0681	0.6201
0.0654	0.1185	0.1303	0.3938	0.0009	0.3445	0.0674	0.4423
