# Supplementary material for: Peptostreptococcus anaerobius mediates anti-PD1 therapy resistance and exacerbates colorectal cancer via myeloid-derived suppressor cells in mice
Source: Nat Microbiol. 2024 May 15;9(6):1467–82. doi: 10.1038/s41564-024-01695-w (PMC11153135; doi:10.1038/s41564-024-01695-w)
Supplement: Supplementary file 5 — Statistical source data. [file 41564_2024_1695_MOESM5_ESM.xlsx]

## Sheet: Fig 2a
Caco2					MC38
Blank	PBS	P. anaerobius			Blank	PBS	P. anaerobius
23.75	27.5	40			17.5	30	45
18.75	31.25	42.5			18.75	33.75	46.25
15	25	47.5			20	38.75	52.5

## Sheet: Fig2c
Caco2			MC38						MC38
control	P.anaerobius		control	P.anaerobius					control	P.anaerobius
4.10006	4.75273		31.2132	58.5591					31.2132
3.35931	4.30027		20.992	49.701					20.992	49.701
3.78374	4.68066		27.0446	60.5063					27.0446	60.5063
Apc CXCL1 concentration				Apc CXCL1 mRNA
Control	P.anaerobius			CTRL	PA
28.8498	28.0853			0.182187	2.49103
29.232	44.1397			0.699486	2.90786
23.4983	25.9829			0.879635	1.52855
13.9421	26.5563			0.924214	1.31246
24.5846	23.4983			0.903062	0.834654
25.2184	35.7302			0.217545	0.956914
18.7202	35.348			0.410196	1.71536
	26.7474				1.80607

## Sheet: Fig 2d
CXCL1 concentration
					Caco-2
					Control	P. anaerobius	Control+si ITGA2B1	P. anaerobius + si ITGA2B2
					3.34452	4.29947	2.64256	2.75726
					3.72992	4.32752	2.87301	3.03254
					3.55	4.53	2.54	2.89
MDSC migration
					Caco-2
					Control	P. anaerobius	Control+si ITGA2B1	P. anaerobius + si ITGA2B2
					32.3077	39.2308	21.3462	28.8462
					33.4615	45	20.7692	18.4615
					35.7692	53.0769	19.6154	21.9231

## Sheet: Fig 2e
CXCL1 concentration
						MC38
						Control	P.anaerobius	Control+RGDS	P.anaerobius+RGDS
						61.1508	79.0701	57.198	63.3189
						67.047	72.1857	69.287	61.5896
						60.8029	78.2933	60.283
MDSC migration
						MC38
						Control	P.anaerobius	Control+RGDS	P.anaerobius+RGDS
						32.5	48.75	23.75	36.25
						38.75	53.125	33.75	45
						36.25	68.75	43.75	27.5

## Sheet: Fig 2f
CXCL1 concentration
HCT116						Caco-2						MC38
Control	P.anaerobius	Control+jsh-23	P.anaerobius+jsh-23			Control	P.anaerobius	Control+jsh-23	P.anaerobius+jsh-23			Control	P.anaerobius	Control+jsh-23	P.anaerobius+jsh-23
0.807186	1.24131	0.669399	0.817745			1.50145	1.80881	0.859541	0.743668			61.1508	79.0701	46.0643	49.9841
0.780966	1.12594	0.497096	0.531708			1.49419	1.7727	0.848876	0.605227			67.047	72.1857	46.6572	38.0598
0.88	1.32	0.45	0.54			1.35	2.1	0.74	0.73			60.8029	78.2933	45.33	40.29
MDSC migration
HCT116						Caco-2						MC38
Control	P.anaerobius	Control+jsh-23	P.anaerobius+jsh-23			Control	P.anaerobius	Control+jsh-23	P.anaerobius+jsh-23			Control	P.anaerobius	Control+jsh-23	P.anaerobius+jsh-23
36.4583	41.1458	26.0417	24.375			42.1875	50	27.6042	36.4583			32.5	48.75	27.5	25
33.8542	54.1667	21.25	27.5			36.4583	55.2083	32.5417	31.1458			33.75	53.125	28.75	26.25
28.125	55.2083	28.2083	28.125			38.5417	48.9583	28.5	35.4167			36.25	68.75	25.625	27.5

## Sheet: Fig 2g
PBS	PA	PBS+RGDS	PA+RGDS
0	18.2255	0	0
1.372	15.9726	0	0
0	0.760437	0	0
0	1.14998	20.8884	0
0	17.0662	0	3.7929
13.8044	2.197	0	8.39131
1.5061	20.0144	5.47434	3.77517
2.58765	42.4585		0
	3.38975		0
			1.97216

## Sheet: Fig 2h
PBS	PA	PBS+RGDS	PA+RGDS
8.80013	8.29726	7.79439	9.05157
10.0573	12.8231	7.04009	10.0573
5.78291	15.5889	10.5602	6.78865
0.502775	12.3202	9.55443	7.29152
5.53148	17.8518

## Sheet: Fig 2i
MDSC (% CD45)
PBS+RGDS	PA+RGDS	PBS	PA
0.5	1.68	1.82	0.78
0.49	2.65	0.38	0.56
0.64	1.1	0.35	3.75
1.23	0.28	0.44	1.53
1.21	2.44	1.47	1.84
1.58	1.5	0.66	2.09
0.87	1.38	0.49	3.51
	0.52		0.73
	2.26		2.53
Number of Gr1+ CD11b+ cells per field
PBS	PA	PBS+RGDS	PA+RGDS
3	11	5	6
2	10	3	7
5	11	7	4
1	6	2	4
0	9	5	3
2	10	6	5
3	12	4	8
6	8		3

## Sheet: Fig 2j
IFNr CD4						IFNr CD8
PBS	PA	PBS+RGDS	PA+RGDS			PBS	PA	PBS+RGDS	PA+RGDS
498	81.4	101	128			256	83.3	237	130
270	76.7	65	420			147	115	118	237
176	113	260	266			221	190	82.9	150
419	155	212	96			200	193	123	271
80.6	39	55.2	205			111	83.9	187	147
268	102	98.3	103			317	126	75.9	237
142	196	112.3	310			207	95.3	131	147
	98.1		87.2				113		264
	116		250.8				97.1		176

## Sheet: Fig 2k
tumor growth curve
DAYS	PA+RGDS								CTRL + RGDS										PA										PA+PD1										CTRL+PD1								CTRL
0	0								0															0									0
6	126.426	67.5829	114.465	69.7619	54.1112	66.1595	75.6517	49.523	96.0904	82.1338	106.371	94.0643	97.1555	67.2743	99.0222	88.5954			149.478	124.577	82.9093	84.3154	152.83	78.0915	67.4325	72.6923			106.269	90.1125	129.584	129.424	90.6935	87.3395	104.998	118.847			72.4743	120.103	98.5861	53.6972	82.8828	45.8198	43.31		114.658	56.2375	97.5087
8	166.687	76.5187	159.422	92.25	68.362	75.2713	135.061	86.1722	89.7947	60.5997	132.152	85.6907	61.3921	40.1924	73.0425	53.6165			184.477	138.701	124.169	153.405	209.271	114.215	94.8834	142.018			162.675	149.411	173.568	164.042	188.99	138.081	107.67	132.272			37.3359	78.918	39.4191	52.306	45.8953	45.3005	76.9999		146.28	125.509	116.414
10	155.745	78.1652	202.607	95.3129	55.5564	59.9293	128.63	76.5187	156.981	55.8751	147.82	143.489	86.6583	53.8341	92.332	72.2131			284.442	207.218	119.908	116.085	243.652	112.462	88.8261	130.759			171.699	107.408	204.241	178.333	195.701	108.592	165.331	97.0933			42.994	97.5255	54.6602	34.504	66.2158	35.8957	75.2459		198.064	150.802	185.629
12	138.141	65.8259	187.695	76.7331	86.2197	99.8803	94.2441	72.5737	185.9	61.6853	216.102	88.6198	74.6619	52.7852	116.872	116.25			248.774	307.621	193.109	211.308	401.952	197.561	126.634	192.027			248.667	140.65	315.787	234.679	290.851	117.912	156.725	175.22			48.6784	71.0733	94.7056	68.7967	67.1978	48.2368	98.9392		233.096	172.034	242.066
14	143.694	57.4494	187.272	85.1827	62.9494	77.75	101.495	66.6225	164.619	50.6369	247.423	111.421	103.322	40.428	123.159	98.2575			332.859	345.426	202.755	204.882	446.101	190.153	136.719	154.599			260.869	180.531	399.563	207.631	321.181	107.33	128.606	331.684			40.1373	97.1356	137.734	71.0585	53.5297	60.2769	82.8756		207.088	251.011	262.128
17	213.027	37.7257	120.849	20.891	35.3397	82.4436	63.0262	36.6718	199.454	18.7977	238.05	100.008	67.0862	48.3447	150.402	100.008			367.567	275.078	415.375	349.86	549.16	393.098	183.549	193.671			303.774	301.176	598.561	337.426	380.377	152.315	246.653	201.78			70.4018	90.4728	252.739	96.5896	33.2714	95.3796	97.4451		292.809	340.264	339.607
19	219.351	129.942	37.044	34.0409	108.61	28.2126	33.9711	26.7279	244.207	237.038	392.77	62.3752	180.68	163.402	141.027	81.6697			455.512	350.981	360.767	733.574	316.028	234.834	370.55	704.241			271.979	279.711	223.521	433.596	510.815	548.845	189.926	287.085			71.8325	69.4154	139.178	92.306	119.175	254.304	51.4663		604.756	400.421	507.235
Tumor weight
PA+PD1+RGDS	CTRL+PD1+RGDS	PA	PA+PD1	CTRL+PD1	CTRL
0.1825	0.2092	0.3305	0.1463	0.0746	0.5183
0.0792	0.0209	0.2563	0.1008	0.314	0.1973
0.1388	0.2459	0.2292	0.5147	0.0648	0.5564
0.0148	0.2766	0.5518	0.3245	0.0933	0.3532
0.0323	0.0286	0.4059	0.2265	0.1358	0.119
0.0176	0.1929	0.1337	0.0966	0.0935	0.0652
0.1512	0.0647	0.1444	0.1076	0.1215	0.5263
0.0156	0.1498	0.1048	0.1237		0.1715
[truncated: 3 more columns]

[truncated: 2 more sheets: Fig 2l, Fig 2m]
