# Supplementary material for: Peptostreptococcus anaerobius mediates anti-PD1 therapy resistance and exacerbates colorectal cancer via myeloid-derived suppressor cells in mice
Source: Nat Microbiol. 2024 May 15;9(6):1467–82. doi: 10.1038/s41564-024-01695-w (PMC11153135; doi:10.1038/s41564-024-01695-w)
Supplement: Supplementary file 6 — Statistical source data. [file 41564_2024_1695_MOESM6_ESM.xlsx]

## Sheet: Fig 3a
mRNA
Arg1				iNOS
Broth	Ec. CM	Pa. CM		Broth	Ec. CM	Pa. CM
0.782857	1.66143	2.26886		1.11085	1.87403	3.385
1.29698	1.16563	2.07818		0.899688	0.833557	2.52466
0.737263	1.89596	3.52347		0.833247	1.11803	1.98186
MFI
Arg1				iNOS
Broth	Ec. CM	Pa. CM		Broth	Ec. CM	Pa. CM
2888	2384	6118		200	175	1531
2824	2314	6224		138	101	1762
3020	2430	6226		152	99.9	1669
2764	2348	5981		206	667	1547
2795	2553	6164		98.3	146	1704
	3380				594

## Sheet: Fig 3b
CD4 Proliferation
MDSC:T	C			EC			PA
1:2	59.8	61.5	61.9	60.1	60.5	60.8	51.1	53	51.7
1:1	27.8	27.6	24.6	24.1	27	24.6	8.4	7.19	11.5
CD8 proliferation
MDSC:T	C				EC				PA
1:2	71.1	72.8	70			68.5	67.2	69.2	61.4	63.8	61.6
1:1	50.1	46.4	55.5			54.2	55.2	55.3	31.8	27.4	24.6

## Sheet: Fig 3c
IFNr CD8				GRZB CD8
Broth	EC.CM	PA.CM		Broth	EC.CM	PA.CM
995	1116	689		7940	7930	3297
1154	1139	708		7592	7866	3287
1153	1183	649		9460	7697	3161
1049	983	682		9615	6657	4788
1080	940	691		7613	6839	4623
1082	943	677		7643	6953	4493
927	943	702		7612	7141	3466
		695		8036	7099	3565
IFNr CD4				GRZB CD4
Broth	EC.CM	PA.CM		Broth	EC.CM	PA.CM
414	495	329		2518	2877	826
394	456	333		3441	2677	839
481	422	420		3464	2585	818
394	418	329		2468	2795	1383
485	373	369		2540	2765	1382
545	478	347		2481	2700	1346
457	393	358		2746	2586	1009
441	470	393				968

## Sheet: Fig 3d
Arg1
M<3kda	3kda<M<10kda	10kda<M<30kda	30kda<M<50kda	50kda<M<100kda	M>100kda
M<3kda	3kda<M<10kda	10kda<M<30kda	30kda<M<50kda	50kda<M<100kda	M>100kda
6.84	6.65	6.59	8	11.7	10.2
6.86	7.03	6.61	8.73	10.7	10.8
6.49	6.17	6.42	8.61	11.3	10.2
5.98	6.23	6.76	7.66	11.2	8.3
6.42	6.23	6.6	8.24	11.6	7.95
6.91	6.82	6.53	7.62	12.1	6.5
iNOS
M<3kda	3kda<M<10kda	10kda<M<30kda	30kda<M<50kda	50kda<M<100kda	M>100kda
1.99	1.04	1.88	2.2	3.06	2.79
1.81	1.08	2.05	2.62	3.6	2.92
1.83	1.14	2.03	2.3	2.92	2.77
1.61	1.05	2.01	2.5	2.83	2.74
1.76	1.22	1.88	2.6	3.05	1.8
1.58	1.08	1.5	1.8	3.55	2.4

## Sheet: Fig 3e
mRNA
Arg1				iNOS
broth 50-100 kDa	PA 50-100kDa			broth 50-100 kDa	PA 50-100kDa
1.0525	4.68516			0.776629	2.01259
1.04357	4.22818			0.736806	1.35231
0.910487	4.27705			0.724097	1.66971
MFI
Arg1				iNOS
broth 50-100 kDa	PA 50-100kDa			broth 50-100 kDa	PA 50-100kDa
4977	6725			22379	50256
4930	6297			21359	49677
4273	6892			21786	41013
4593				21726

## Sheet: Fig 3f
CD4
	broth 50-100 kDa			PA. CM 50-100kda
MDSC:T 0.5:1	71.6	71.3	67.1	45.5	45.5	45.9
MDSC:T 1:1	41.2	41.2	41.8	17	16.8	16.8
CD8
	broth 50-100 kDa			PA. CM 50-100kda
MDSC:T 0.5:1	90.3	90.4	87.5	73.7	74.8	74.6
MDSC:T 1:1	68.2	67.6	69.3	15.7	15.4	17.6

## Sheet: Fig 3g
	IFNr CD8			GRZB CD8
	Broth 50-100kDa	PA. CM 50-100kda			Broth 50-100kDa	PA. CM 50-100kda
	201	110			279	193
	265	97.2			289	187
	216	133			269	208
IFNr CD4					GRZB CD4
	Broth 50-100kDa	PA. CM 50-100kda			Broth 50-100kDa	PA. CM 50-100kda
	136	87			98.2	64.3
	150	55.6			94.2	64.7
	176	67.6			99.1	66.7
