# Supplementary material for: Peptostreptococcus anaerobius mediates anti-PD1 therapy resistance and exacerbates colorectal cancer via myeloid-derived suppressor cells in mice
Source: Nat Microbiol. 2024 May 15;9(6):1467–82. doi: 10.1038/s41564-024-01695-w (PMC11153135; doi:10.1038/s41564-024-01695-w)
Supplement: Supplementary file 7 — Statistical source data. [file 41564_2024_1695_MOESM7_ESM.xlsx]

## Sheet: Fig 4a
	Arg1						iNOS
	WC Broth	Pa. CM	Pa. CM-heat	Pa. CM-PK			WC Broth	Pa. CM	Pa. CM-heat	Pa. CM-PK
	1.48	6.79	0.627393	1.96377			1.65547	3.24336	0.597503	2.57758
	2.48	8.26	0.574215	1.90184			1.82045	3.2386	0.546859	2.49629
	1.65648	5.14561	0.800261	2.07789			0.6896	4.31089	0.762136	2.72737
	1.82156	5.13804	0.802117	1.87829			0.479983	4.01194	0.763903	2.46539
	0.690021	6.83925					1.64	7.4
	0.480276	6.36496					1.31	7.89
							1	4.02
								6.47

## Sheet: Fig 4b
Arg1
WC Broth	Pa. CM	Pa. CM-heat	Pa. CM-PK
657	1729	638	570
624	1566	683	590
630	1681	540	616
iNOS
Broth	Pa. CM	Pa. CM-heat	Pa. CM-PK
1733	6252	1540	1705
1672	6102	1601	1691
1927	6042	1768	1480

## Sheet: Fig 4c
	IFNr CD8						GZMB CD8
	Broth	Pa. CM	Pa. CM-heat	Pa. CM-PK			WC Broth	Pa. CM	Pa. CM-heat	Pa. CM-PK
	1733	6252	1540	1705			1366	234	1347	1252
	1672	6102	1601	1691			1345	174	1518	1454
	1927	6042	1768	1480			1116	208	1601	1485
							1145	156	1588	1450
	IFNr CD4						GZMB CD4
	WC Broth	Pa. CM	Pa. CM-heat	Pa. CM-PK			WC Broth	Pa. CM	Pa. CM-heat	Pa. CM-PK
	329	124	220	375			477	96.5	345	558
	298	67.7	316	366			463	101	411	578
	244	76.2	319	389			485	109	455	648
	280	134	282	337			423	110	394	559
	264		349	199			429		434	500
	334		350	255			447		663	547

## Sheet: Fig 4d
RNA	Arg1			MFI	Arg1
	0	lytc_10nm	lytc_20nm		0	lytc_10nm	lytc_20nm
	0.988709	6.40231	7.09439		2146	3411	4526
	1.03245	6.74415	6.18624		2143	3602	4027
	0.972142	5.71057	7.15227		2066	3174	4649
	iNOS
	0	lytc_10nm	lytc_20nm
	1.04363	461.419	525.382		iNOS
	1.07252	405.403	463.62		0	lytc_10nm	lytc_20nm
	0.892835	426.832	461.83		1187	9868	15588
					934	9292	16720
					1221	8900	16767

## Sheet: Fig 4e
CD8 T
MDSC: T	ctrl					lytc-10nm
0.5:1	94.7	94.4	93.4	93	95.1	83.2	85.3	83.7	84.7
1:1	85.7	85.6	86.1	85.3	85.1	57.7	52.8	61.4
CD4 T
MDSC:T	ctrl					lytc-10nm
0.5:1	85.8	86.4	83.6	83.1	87	60.3	62.2	61.9	61.2
1:1	65.5	67.6	66.2	65.3	65.4	29.7	29.8	30.8

## Sheet: Fig 4f
	IFNr CD8				GZMB CD8
	ctrl	lytc-10nm			ctrl	lytc-10nm
	670	5.09			3661	197
	741	7.69			4567	181
	844	14.7			4429	218
	480	14.5			3606	200
	429				3297
	640				3444
	IFNr CD4				GZMB CD4
	ctrl	lytc-10nm			ctrl	lytc-10nm
	168	47.2			1111	41.1
	202	47.6			1262	32.6
	151	44.3			1236	35.6
	140	50.1			953	40
	120				960
	185				1214
