# Supplementary material for: Peptostreptococcus anaerobius mediates anti-PD1 therapy resistance and exacerbates colorectal cancer via myeloid-derived suppressor cells in mice
Source: Nat Microbiol. 2024 May 15;9(6):1467–82. doi: 10.1038/s41564-024-01695-w (PMC11153135; doi:10.1038/s41564-024-01695-w)
Supplement: Supplementary file 8 — Statistical source data. [file 41564_2024_1695_MOESM8_ESM.xlsx]

## Sheet: Fig 5a
	Broth		PA. CM
slamf1	1.00134	0.998602	1.15037	1.20024
slamf2	0.917293	1.08984	1.41139	1.51326
slamf3	1.10873	0.901908	0.967065	1.03007
slamf4	0.876985	1.14018	1.87948	2.20581
slamf6	1.01202	0.987308	0.983907	1.05735
Tlr4	0.991457	1.00857	0.854797	0.974824
Tlr2	0.986577	1.01358	0.909275	0.977639
Tlr5	0.996369	1.0035	0.754478	0.821657
Tlr6	1.00463	0.994991	0.972052	1.00985
Tlr9	1	0.992816	0.840334	0.917616

## Sheet: Fig 5b
ctrl	lytc-10nm
1.02384	2.2221
1.0836	2.06769
0.901182	2.56536

## Sheet: Fig 5c
	Arg1
	ctrl	lytc-10nm	ctrl+a-Slamf4	lytc-10nm+a-Slamf4
	2066	2297	2006	1800
	2108	2294	1998	1770
	2067	2220	1989	1801
	2136	2220	1899	1732
	2092	2284	2021	1785
	iNOS
	ctrl	lytc-10nm	ctrl+a-Slamf4	lytc-10nm+a-Slamf4
	780	946	711	787
	774	982	707	730
	748	955	715	787
	737	958	707	755
	745	1003	698	753

## Sheet: Fig 5d
	IFNr CD8							GZMB CD8
	ctrl	lytc-10nm	ctrl+a-Slamf4	lytc-10nm+a-Slamf4				ctrl	lytc-10nm	ctrl+a-Slamf4	lytc-10nm+a-Slamf4
	654	550	770	627				732		704	749
	636		585	578				748	729	630	836
	1015	242	497	599				853	400	691	789
	948	184	760	808				899	467	668	768
	IFNr CD4							GZMB CD4
	ctrl	lytc-10nm	ctrl+a-Slamf4	lytc-10nm+a-Slamf4				ctrl	lytc-10nm	ctrl+a-Slamf4	lytc-10nm+a-Slamf4
	400	192	555	337				463	421	403	528
	402	136	309	249				459	338	466	441
	411	122	372	232				494	365	370	461
	448		338	416				500		372	458

## Sheet: Fig 5e
MDSC:T 1:1
	ctrl	lytc-10nm	ctrl+a-Slamf4	lytc-10nm+a-Slamf4
	47.5	24.8	43	46.6
	50.3	27.7	43.1	45.9
	43.4	30.9	47	56.2
	42.8	29.4	46.7	56.3
	43.6	30.9	46.9	55.3
	43.1	31	46.8	41.4
