# Supplementary material for: Peptostreptococcus anaerobius mediates anti-PD1 therapy resistance and exacerbates colorectal cancer via myeloid-derived suppressor cells in mice
Source: Nat Microbiol. 2024 May 15;9(6):1467–82. doi: 10.1038/s41564-024-01695-w (PMC11153135; doi:10.1038/s41564-024-01695-w)
Supplement: Supplementary file 9 — Statistical source data. [file 41564_2024_1695_MOESM9_ESM.xlsx]

## Sheet: Fig 6b
	Arg1
	Blank	lytC_22	lytC_22 MUT
	572	767	564
	562	674	548
	505	651	564
	iNOS
	Blank	lytC_22	lytC_22 MUT
	4336	5533	4201
	4289	5339	4476
	4275	5466	4448

## Sheet: Fig 6d
	IFNr CD8					GZMB CD8
	Blank	lytC_22	lytC_22 MUT			Blank	lytC_22	lytC_22 MUT
	579	349	635			4189	554	5782
	511	359	666			2036	182	5681
	508	323	645			2011	156	7380
	642	312	688			3819	172	7381
	IFNr CD8					GZMB CD8
	Blank	lytC_22	lytC_22 MUT			Blank	lytC_22	lytC_22 MUT
	584	255	621			2103	216	2713
	480	297	651			2464	103	2723
	476	227	650			2440	103	2667
	510	225	736			2245	103	2719

## Sheet: Fig 6e
growth curve
Days	pa+a-slamf4+pd1						c+a-slamf4						lytc						pd1+a-slamf4						lytc+pd1						pa						ctrl						pa+a-slamf4						pa+pd1
0	0	0					0	0					0	0					0	0					0	0					0	0					0	0					0	0					0
7	70.4865	45.0476	36.1993	69.1903	67.8833	30.6043	46.5493	19.234	56.9556	36.8113	11.7802	29.8679	80.8227	63.5406	35.7396	27.4594	37.6484	46.0063	31.0126	29.9174	43.4971	28.512	35.7178	58.163	40.0745	39.0938	48.6783	45.0012	38.5374	19.9944	35.1719	27.9236	49.4816	49.8658	86.3908	29.836	71.3749	31.5816	22.6549	45.8598	55.7972	32.4334	33.0107	53.9636	10.7869	24.1181	42.1596	32.8962	104.311
9	55.4403	56.1804	41.6492	15.123	59.7308	11.6201	92.528	15.0701	58.7924	102.803	26.447	97.0626	206.485	122.173	91.3938	125.585	65.5978	99.559	61.4048	58.3622	84.9308	45.9524	68.5398	89.7947	106.502	121.954	109.817	110.363	267.333	120.889	128.007	88.4208	148.93	220.35	194.981	134.145	156.884	63.1626	33.4496	76.0035	154.066	78.374	13.0144	53.8972	28.4468	22.0009	50.2982	40.6973	209.017
11	145.23	120.87	91.0116	38.7553	118.147	41.7065	149.611	73.6506	59.8172	203.267	51.893	194.913	197.557	107.168	117.697	195.917	426.832	159.988	46.9362	86.7093	37.6637	30.0303	61.4259	89.667	305.211	162.552	130.525	186.05	332.69	175	205.596	85.3546	246.174	228.077	260.906	208.256	205.389	255.105	93.5336	51.6095	170.64	78.4202	52.1786	69.8019	126.024	63.8636	123.715	101.714	411.176
13	188.294	115.254	29.3095	154.55	65.7792	134.919	136.631	87.1616	117.895	258.204	84.888	193.304	469.661	281.904	165.042	119.82	156.995	199.136	134.935	195.975	71.875	71.9306	97.6921	215.549	290.801	415.684	258.617	356.488	266.044	385.938	564.937	634.737	607.305	431.195	532.908	634.737	483.073	472.254	225.455	121.104	267.527	279.769	48.0026	274.015	111.446	160.052	152.97	239.874	841.9
15	206.1	103.669	67.9005	160.406	76.7679	94.3767	232.244	189.353	99.9538	378.039	193.276	381.954	299.537	295.987	129.97	187.24	236.481	325.037	149.714	164.486	113.367	80.0846	93.1084	258.361	387.415	419.56	319.198	374.253	318.851	222.664	564.937	634.737	733.034	494.85	550.949	564.937	519.398	618.944	198.292	142.029	210.271	231.909	109.58	163.12	228.152	271.319	261.171	405.436	998.937
17	140.4	74.7326	91.0734	55.4764	158.02	127.769	229.23	156.235	164.532	490.547	159.51	379.226	257.264	408.978	488.225	222.519	235.485	561.856	119.79	161.691	63.4006	76.4364	60.9258	195.842	353.281	564.733	325.887	474.785	593.618	473.345	890.362	721.255	780.974	751.423	802.578	577.94	577.94	240.797	511.364	207.305	216.616	371.587	250.626	214.953	128.589	157.268	219.483	386.296	553.898
19	222.264	97.6772	64.608	179.661	39.7266	85.0954	212.549	162.559	112.53	490.846	193.666	311.71	565.785	377.87	504.695	716.872	316.058	346.002	124.535	163.54	71.1798	79.3183	48.9639	209.502	574.229	920.34	697.505	625.318	694.215	569.243	744.682	1002.37	916.77	713.573	570.062	913.142	978.043	383.961	242.458	282.304	287.356	346.693	203.115	435.727	136.081	267.327	381.807	583.512	482.652
21	225.46	88.925	65.433	180.596	40.297	86.3254	215.322	165.565	120.245	495.233	198.434	303.243	670.765	449.288	540.385	785.16	364.233	396.138	124.36	165.233	70.1365	78.1232	48.7698	209.564	690.287	932.68	600.784	670.268	700.55	744.549	783.255	1067.92	1002.44	800.347	600.376	930.569	1003.43	485.67	356.954	300.679	386.954	430.439	219.653	440.553	137.896	287.453	390.654	696.45	1568.9
Tumor weight
pa+a-slamf4+pd1	c+a-slamf4	lytc	pd1+a-slamf4	lytc+pd1	pa	ctrl	pa+a-slamf4	pa+pd1	c+pd1	lytc+a-slamf4+pd1	lytc+a-slamf4
0.2269	0.2738	0.4657	0.1813	0.5369	0.5693	0.3568	0.5236	1.4323	0.2797	0.2109	0.2505
0.1112	0.2257	0.4761	0.0726	0.6021	0.7814	0.395	0.4606	0.6832	0.1787	0.1488	0.3643
0.0451	0.2385	0.4896	0.1173	0.7134	0.6082	0.7366	0.4133	0.8014	0.0444	0.1506	0.2176
0.213	0.1573	0.44	0.1643	0.5234	0.8979	0.8345	0.3533	1.3545	0.0134	0.2472	0.3195
0.2395	0.6531	0.4168	0.136	0.5206	0.9613	0.3408	0.3085	1.5777	0.1012	0.1524	0.3492
0.164	0.1071	0.7188	0.2433	0.6199	0.6503	0.4753	0.4931	0.6261	0.0207	0.0546	0.4339
[truncated: 24 more columns]

## Sheet: Fig 6f
inos+ mdsc
pa+cd244+pd1	c+cd244	lytc	pd1+cd244	lytc+pd1	pa	ctrl	pa+cd244	pa+pd1	c+pd1	lytc+cd244+pd1	lytc+cd244
13.6	23.9	22.5	19.7	23	26.8	21.8	24.9	31.2	12.6	17.2	20.3
18.7	24.2	26.9	16.6	22.8	32.9	16	19.9	23.8	17.6	13.9	18.8
22	24.3	24.8	17.5	24	23.8	17.1	21.2	20.2	22.5	22.8	23.6
15.9	18.2	24.8	14.8	27.5	24.6	23.7	19.3	29.6	21.3	14.9	23.8
17.7	24.9	28	24	33.4	32.3	20.3	18.5	28.8	20.5	19.8	20.7
20.1	22.2	25.7	18.7	20.1	21.7	24.3	23.3	26	21.8	15.8	23.4
arg1+mdsc
pa+cd244+pd1	c+cd244	lytc	pd1+cd244	lytc+pd1	pa	ctrl	pa+cd244	pa+pd1	c+pd1	lytc+cd244+pd1	lytc+cd244
3.22	2.94	4.39	2.07	4.64	4.75	2.47	1.67	4.07	2.55	2.05	2.99
3.66	2.94	4.14	1.33	3.47	2.78	2.7	3.29	5.4	3.1	2.4	3.1
2.22	3.19	3.4	1.3	5.6	3.11	3.18	3.89	7.24	3.32	3.37	1.76
1.77	2.24	3.2	1.49	3.02	4.44	2.55	4.58	5.55	3.12	1.32	4.73
2.4	2.66	5.61	1.58	2.72	6.38	3.05	3.58	4.7	3.45	1.41	2.26
1.91	2.03	7.28	2.63	2.99	3.27	2.38	3.21	3.79	2.84	2.16	1.65
pa+a-slamf4+pd1	c+a-slamf4	lytc	pd1+a-slamf4	lytc+pd1	pa	ctrl	pa+a-slamf4	pa+pd1	c+pd1	lytc+a-slamf4+pd1	lytc+a-slamf4
17.3	26.5	43.2	18	35.1	49.2	22.4	22.1	37.5	16	23.6	13.6
19.6	11.3	43.2	20.7	35.8	24.5	27.9	26.5	28.7	15.8	26.3	17.3
9.7	25.6	38.6	29.7	50.4	25.9	28.8	13.1	28.3	30.7	35.2	21.3
18.8	24.2	38.8	28.7	31.9	29.9	22.5	25.9	39.9	38	29.9	8.87
17.5	25.4	51.3	32.8	20.2	34.9	23.8	32.7	56.6	14	24	18.3
10.2	31.7	54.8	35.3	31.8	43	23.2	33	47.9	28.8	18.8	23.1

## Sheet: Fig 6g
pa+a-slamf4+pd1	c+a-slamf4	lytc	pd1+a-slamf4	lytc+pd1	pa	ctrl	pa+a-slamf4	pa+pd1	c+pd1	lytc+a-slamf4+pd1	lytc+a-slamf4
306	270	306	406	235	182	262	293	285	306	284	436
303	249	335	498	216	262	293	226	234	314	342	352
362	327	209	654	188	247	313	271	242	543	361	391
289	372	294	361	219	259	249	330	160	355	435	407
370	362	326	400	219	140	311	286	291	354	277	378
324	262	309	383	171	246	221	321	211	374	343	372
