# Supplementary material for: Peptostreptococcus anaerobius mediates anti-PD1 therapy resistance and exacerbates colorectal cancer via myeloid-derived suppressor cells in mice
Source: Nat Microbiol. 2024 May 15;9(6):1467–82. doi: 10.1038/s41564-024-01695-w (PMC11153135; doi:10.1038/s41564-024-01695-w)
Supplement: Supplementary file 10 — Statistical source data. [file 41564_2024_1695_MOESM10_ESM.xlsx]

## Sheet: S Fig 1d
PBS	P. anaerobius
0	18.2255
1.372	15.9726
0	0.760437
0	1.14998
0	17.0662
13.8044	2.197
1.5061	20.0144
2.58765	42.4585
	3.38975

## Sheet: S Fig 1e
PBS	P. anaerobius
46211.5	49859.7
9728.73	15944.3
6891.18	60399.2
12296	27294.5
8242.39	21349.1
10134.1	32969.6
18376.5	33645.2
13782.4	52697.3

## Sheet: S Fig 1f
IFNr CD8				IFNr CD4
PBS	P. anaerobius			PBS	P. anaerobius
17565.8	5539.97			29321.3	11755.5
7701.91	1486.33			14458	13647.2
13647.2	8782.88			24862.3	17971.1
7296.55	16349.7			14322.9	18511.6
27159.4	3648.27			46481.7	10809.7
21619.4	7972.15			14863.3	10404.3
10674.6	14728.2			19592.6	16214.5
18511.6	5945.33			24456.9	9323.36

## Sheet: S Fig 1g
	AOM CD8			AOM CD4
	PBS	P. anaerobius		PBS	P. anaerobius
	24051.6	36347.6		26889.1	38239.3
	38509.5	32834.5		42833.4	45535.8
	13512.1	26754		33915.4	48778.8
	28645.7	16349.7		70263	23105.7
	40671.5	27835		31077.9	41076.8
	24456.9	39185.1		70263	54453.8
	17160.4	46211.5		41347.1	64587.9
		40131			67560.6
		24592.1			43509
		31753.5			25808.1
		10404.3			30132
					22835.5

## Sheet: S Fig 1h
PBS	P. anaerobius
3	11
2	10
5	11
1	6
0	9
2	10
3	12
6	8

## Sheet: S Fig 1i
PBS	P. anaerobius
2	6
4	9
5	11
2	9
6	8
4	12
	15

## Sheet: S Fig 1j
PBS	EC	PA
0	5.75253	44.9874
22.0341	8.40894	60.5194
2.86945	0	0
18.8355	0	0
0	4.212	125.135
2.76551	4.56377	5.87812
0	0.949442	9.92047
3.35448	6.48664	43.5979
0.747194	0	18.6112
2.99583	0	9.58331
11.9328	15.1572
	0
	4.94508

## Sheet: S Fig 1k
PBS	EC	PA
11086.5	6046.9	70813.1
3580.36	14569.7	78782.7
13531	4538.25	23033.3
9178.01	32083.5	157887
19756.9	62465.7	135959
22794.9	4856.42	16929.8
26139.6	17934.7	211607
3444.46	14405.3	96473.6
	44304.1

## Sheet: S Fig 1l
PBS	EC	PA
82172.9	10721.2	19049.6
49708.4	24420.3	29528.1
87813.8	22709.3	40278.5
29886.1	33362.6	10203.8
27795.8	51408	5769.73
66106.3	63703.5	26839.8
40297.5	34320.8	28613.9
28202.1	74520.9	27643
	54334.8

## Sheet: S Fig 1m
TCRg T					ILC1					ILC2
PBS	EC	PA			PBS	EC	PA			PBS	EC	PA
50905.6	32394.4	128825			79470.8	24901.4	194123			7810.5	2406.44	8945.77
36907.7	40044.2	75996.2			46979.7	235217	82528.8			8692.8	7136.81	6219.07
124514	90778.5	17621.1			190408	72302	130381			3596.84	3058.22	3087.89
17731.8	28094.1	74297.9			70211.6	23539.2	18077.5			2774.94	3323.59	7314.99
42538	74224.8	63624.4			76737.7	142693	99507.6			6394.81	11390.8	1291.25
46246.1	17911.6	82876.7			106842	278393	58097.5			6526.88	3830.53	5126.15
43243.1	66307.5	40364.8			107770	111125	144988			4296.73	10199.9	4564.4
50021.6	64993.7	44270.1			192124	153353	89390.3			5220.35	8162.62	8848.78
	70858					89960.1					5699.75
ILC3					pDC					mDC
PBS	EC	PA			PBS	EC	PA			PBS	EC	PA
4609.48	12032.2	11092.8			14831.9	3469.78	27447.3			15603.2	1561.82	24277.2
2649.14	2579.74	9157.21			2533.04	7712.83	9782.66			55320.8	5349.22	27683.9
2897.6	28309.2	15773			7061.53	4606.58	26608.7			37023.8	70718.2	20191.7
20284.8	2980.95	7957.74			7522.98	7857.37	32443.8			41820.6	10676.8	64203.8
5454.34	23602.6	2643.98			29947.5	30804	3569.35			24754	48014.8	13224.1
4716.74	3902.38	6106.57			7049.15	5772.01	9885.56			93518.7	13708.5	11557.3
8477.85	3481.96	1915.92			19100.6	26413.4	28800.7			28752.2	53111.8	31093.9
5423.74	11260.5	9255.63			29482.6	25316.1	13316.8			27981.5	25218.2	49191.5
	8149.95					29383					81368.4
