# Supplementary material for: Peptostreptococcus anaerobius mediates anti-PD1 therapy resistance and exacerbates colorectal cancer via myeloid-derived suppressor cells in mice
Source: Nat Microbiol. 2024 May 15;9(6):1467–82. doi: 10.1038/s41564-024-01695-w (PMC11153135; doi:10.1038/s41564-024-01695-w)
Supplement: Supplementary file 11 — Statistical source data. [file 41564_2024_1695_MOESM11_ESM.xlsx]

## Sheet: S Fig 1l
Ctrl	PA
990.889	3828.43
2477.22	5855.25
1824.14	1643.97
1148.53	4954.44
743.167	4954.44
1621.45	1261.13
2477.22	1621.45
4954.44	5404.85
2927.63	4504.04
1936.74
1080.97
2927.63
1553.89
990.889

## Sheet: S Fig 1m
		WT					CRC
D1		0.953418	0.969458	1.03865	1.01152	1.02801	1.04818	0.993178	0.956993	1.03395	1.06871
D2		0.886214	0.804046	0.525773	0.679556			0.895685	0.84331	0.858777	0.871505
D3		0.644877	0.740554	0.751357	0.735818		0.835886	0.834011	0.840657	0.896554	0.880369
D4		0.722754	0.736782	0.630167	0.715627		0.882932	0.819015	0.816922	0.754681
D5		0.626943	0.594371	0.600687	0.641592		0.832917	0.829908	0.684189
D7		0.543195	0.312547	0.61427			0.757923	0.674927	0.780334

## Sheet: S fig 1n
		wt						crc
D1			62	59	54	66	63	98	96	138	102	107
D2		30	24	28	22	31	25	78	89	83	86	97
D3		20	19	25	22	17	15	68	62	50	45	56
D4		11	15	18	19	10	12	41	47	50	55	53
D5		18	15	13	14	11	16	45	55	42	50	49
D7		4	9	7	5	1	10	35	38	28	40	26
