# Supplementary material for: Peptostreptococcus anaerobius mediates anti-PD1 therapy resistance and exacerbates colorectal cancer via myeloid-derived suppressor cells in mice
Source: Nat Microbiol. 2024 May 15;9(6):1467–82. doi: 10.1038/s41564-024-01695-w (PMC11153135; doi:10.1038/s41564-024-01695-w)
Supplement: Supplementary file 12 — Statistical source data. [file 41564_2024_1695_MOESM12_ESM.xlsx]

## Sheet: S Fig 2b
PD1+ MDSC							G-MDSC
PBS	EC	PA	PBS+PD1	EC+PD1	PA+PD-1		PBS	EC	PA	PBS+PD1	EC+PD1	PA+PD-1
52.9	50.1	35.8	35.5	33.9	35.8		9.55	8.93	15.5	0.85	0.41	8.27
54.6	45.1	43.5	34.1	16.7	49.9		2.55	11.2	13.8	1.22	1.19	11.3
51.2	47.4	39.6	31.2	15.8	30.7		1.65	12.4	13.4	0.35	1.6	14.5
47.9	44	41.4	39.9	30	38.3		5.26	7.56	13.5	1.14	0.86	8.22
48.6	44.2	38.9	36.8	22.7	30.9		5.33	12.7	14.6	0.16	0.22	6.41

## Sheet: S Fig 2c
PA	PA+PD-1	CTRL+PD1	CTRL
62	120	42	78
94	80	12	94
60	78	44	38
108	60	24	96
130	114	30	122
96	132	8	42
60	48	4	134
116	112	52	60
50	106	60	32
120	72	68	36
144	22	16	106
	26

## Sheet: S Fig 2d
PA	PA+PD1	CTRL+PD1	CTRL
0.41	6.7	0.45	0.91
2.3	1.97	2.1	1.4
2.94	4.1	1.55	1.43
5.42	1.89	1.73	0.78
3.19	3.62	0.76	2.44
2.32	4.41	0.4	0.98
4.76	2.31	1.02	0.88
4.52	3.75	0.7	0.65
1.42	2.55	0.72	2.94
1.06	1.97	2.08
8.66

## Sheet: S Fig 2e
CTRL	CTRL+PD1	PA	PA+PD1
3	2	11	18
5	2	12	6
4	1	8	11
3	3	15	8
3	5	6	13
2	3	10	9
4	4	9	11

## Sheet: S Fig 2f
PA	PA+PD1	CTRL+PD1	CTRL
0.031	0.00747	0.022	0.029
0.074	0.011	0.16	0.058
0.034	0.015	0.031	0.041
0.029	0.015	0.054	0.00915
0.053	0.014	0.034	0.021
0.09	0.013	0.18	0.00988
0.054	0.021	0.047	0.00988
0.00543	0.00902	0.062	0.071
0.018	0.031	0.017	0.042
0.021	0.04	0.09	0.05
	0.013	0.11

## Sheet: S Fig 2g
pa	pa+pd1	ctrl	ctrl+pd1
48.5	40.3	47.9	41.8
42.4	68.1	40	29
35.3	59.5	49.5	42.9
37.3	37	39	17.7
64	50.9	66.7	35.2
60.3	37.1	35.9	44
49.1	38.5	45.5	43.5
54.1	71.8	58.2	34.6
21.7	36.6	63.8	37.7
	39.4

## Sheet: S Fig 2i
PA+ly6g	PA+PD-1+ly6g	Ctrl+ly6g	PA	Ctrl+PD-1+ly6g	PA+PD-1	Ctrl+PD-1	Ctrl
9.17	4.39	3.03	20.4	3.66	25.2	3.62	13.3
3.52	0.43	4.13	20.2	4.88	16	6.06	10.2
9.33	7.49	1.24	17.6	5.94	24.4	6.85	11.7
4.01	4.06	2.43	10.1	5.65	25.3	8.43	8.37
4.62	0.45	1.44		3.09			14.2

## Sheet: S Fig 2j
PA+ly6g	PA+PD-1+ly6g	Ctrl+ly6g	PA	Ctrl+PD-1+ly6g	PA+PD-1	Ctrl+PD-1	Ctrl
468	347	248	64	405	79.9	258	159
212	224	692	91.8	476	106	270	128
242	374	149	66.5	622	56.9	543	121
528	242	480	103	167	79	304	59.7
510	222	383	107	150	89.3	322	57
