# Supplementary material for: Peptostreptococcus anaerobius mediates anti-PD1 therapy resistance and exacerbates colorectal cancer via myeloid-derived suppressor cells in mice
Source: Nat Microbiol. 2024 May 15;9(6):1467–82. doi: 10.1038/s41564-024-01695-w (PMC11153135; doi:10.1038/s41564-024-01695-w)
Supplement: Supplementary file 13 — Statistical source data. [file 41564_2024_1695_MOESM13_ESM.xlsx]

## Sheet: S Fig4b
	Blank	PBS	PA
	20	27.5	47.5
	18.75	32.5	40
	18.75	28.75	43.75

## Sheet: S Fig 4c
HCT116			AOM induced CRC
control	P.anaerobius		AOM CXCL1 concentration				AOM CXCL1 mRNA
1.31455	5.31573		control	P.anaerobius			CTRL	PA
1.22803	4.90932		8.80013	8.29726			0.45502	1.74904
1.14675	4.47931		10.0573	12.8231			1.08406	0.879493
			5.78291	15.5889			0.534461	0.909085
			0.502775	12.3202			0.768379	1.53154
			5.53148	17.8518			0.95531	0.936408
							1.3751	2.61032
							0.42498	1.50328
							0.657107	1.31683

## Sheet: S Fig 4d
HCT116
C	PA	C+siCXCL1	PA+siCXCL1
0.68	4.06	0.26	0.32
0.72	4	0.35	0.25
Caco-2
C	PA	C+siCXCL1	PA+siCXCL1
2.55591	4.45287	1.43	1.03
2.27526	4.19839	1.58	1.67
MC38
C	PA	C+siCXCL1	PA+siCXCL1
21.6597	33.2604	15.2859	24.2919
25.9841	30.6281	16.7712	16.3199
	31.9818

## Sheet: S Fig 4e
Caco-2					HCT116						MC38
PBS	PA	PBS+SI CXCL1	PA+SI CXCL1		PBS	PA	PBS+SI CXCL1	PA+SI CXCL1			PBS	PA	PBS+SI CXCL1	PA+SI CXCL1
32.3077	39.2308	30.7692	33.4615		34.5	45	23.5	33.75			51.3393	61.6071	45.0893	38.8393
33.4615	45	27.6923	31.1538		25.5	42.75	21.5	24.5			42.8571	55.8036	39.7321	35.2679
35.7692	53.0769	25.3846	30.3077		36	42	24.5	28.25			52.6786	63.3929	37.0536	36.1607
Caco-2						HCT116					MC38
CTRL	PA	CTRL+CXCRi	PA+CXCRi			CTRL	PA	CTRL+CXCRi	PA+CXCRi		CTRL	PA	CTRL+CXCRi	PA+CXCRi
36.9898	49.7449	25.5102	25.5102			32.7273	50.4545	31.3636	37.8409		32.5	48.75	32.5	17.5
33.1633	44.6429	29.3367	33.1633			39.5455	53.1818	27.2727	38.8636		33.75	53.125	25	25
31.8878	47.1939	30.6122	30.6122			38.1818	47.7273	31.3636	34.0909		36.25	68.75	30	28.75

## Sheet: S Fig 4f
	HCT116			Caco-2			NCM460
	control	P.anaerobius		control	P.anaerobius		control	P.anaerobius
	0.09903	0.20832		1.35231	1.92572		0.0346583	0.0413102
	0.07558	0.21171		1.53323	1.77484		0.0306329	0.0427091
	0.08661	0.24395		1.61938	1.81921		0.03265	0.044289
	HT29			MC38
	control	P.anaerobius		control	P.anaerobius
	0.911575	1.44227		2.09806	4.22122
	0.783475	1.73507		1.91235	2.94632
	0.803125	1.74648		2.58493	4.40693

## Sheet: S Fig 4g
	CXCL3 concentration
	HCT116							Caco-2
	C	PA	C+si CXCL3	PA+si CXCL3				C	PA	C+si CXCL3	PA+si CXCL3
	0.053	0.35365	0.00595	0.00645				0.5568	0.93248	0.1908	0.20544
	0.064	0.2438	0.0082	0.00932				0.4065	0.966	0.185	0.215
	MDSC migration
	HCT116							Caco-2
	C	PA	C+si CXCL3	PA+si CXCL3				C	PA	C+si CXCL3	PA+si CXCL3
	34.5	45	30.75	37.5				32.3077	39.2308	30.7692	36.7692
	25.5	42.75	31.5	36				33.4615	45	34.6154	46.1538
	36	42	34.5	42				35.7692	53.0769	30	56.5385
