# Supplementary material for: Peptostreptococcus anaerobius mediates anti-PD1 therapy resistance and exacerbates colorectal cancer via myeloid-derived suppressor cells in mice
Source: Nat Microbiol. 2024 May 15;9(6):1467–82. doi: 10.1038/s41564-024-01695-w (PMC11153135; doi:10.1038/s41564-024-01695-w)
Supplement: Supplementary file 14 — Statistical source data. [file 41564_2024_1695_MOESM14_ESM.xlsx]

## Sheet: S Fig 5a
CXCL1 concentration
HCT116
Control	P. anaerobius	Control+si ITGA2B1	P. anaerobius + si ITGA2B2
0.622969	4.01751	0.645776	1.13472
0.659154	3.81078	0.451083	1.29204
0.63	3.94	0.55	1.12
MDSC migration
HCT116
Control	P. anaerobius	Control+si ITGA2B1	P. anaerobius + si ITGA2B2
34.5	45	33	33.75
25.5	42.75	31.5	34.5
36	42	34.5	38.25

## Sheet: S Fig 5b
CXCL1 concentration
HCT116
Control	P.anaerobius	Control+RGDS	P.anaerobius+RGDS
0.817153	1.15722	0.995856	0.967896
0.958771	1.6254	1.0183	1.07953
1.10754	1.51615	1.22864	1.26758
MDSC migration
HCT116
Control	P.anaerobius	Control+RGDS	P.anaerobius+RGDS
30.625	43.75	31.625	36.25
38.75	47.5	37.25	39.375
35	60	30.375	35

## Sheet: S Fig 5e
CXCL1 concentration
HCT116
Control	P.anaerobius	Control+jsh-23	P.anaerobius+jsh-23
0.807186	1.24131	0.669399	0.817745
0.780966	1.12594	0.497096	0.531708
0.88	1.32	0.45	0.54
MDSC migration
HCT116
Control	P.anaerobius	Control+jsh-23	P.anaerobius+jsh-23
36.4583	41.1458	26.0417	24.375
33.8542	54.1667	21.25	27.5
28.125	55.2083	28.2083	28.125

## Sheet: S Fig 5i
	G-MDSC (%CD45)
	PA+PD1+RGDS	CTRL+PD1+RGDS	PA	PA+PD1	CTRL+PD1	CTRL
	10.6	10.5	6.47	13.5	8.93	3.34
	3.78	9.08	9	23.8	8.33	2.74
	11	4.95	13.3	14.8	2.61	4.62
	6.12	13.8	11.8	9.53	3.61	9.91
	7.44	6.56	13.9	23.9	4.6	4.63
	8.29	7.27	12.5	11.5	10.1	2.75
	6.78	14.1	14.1	7.05		4.85
			14.7	6.54		2.03
