# Supplementary material for: Peptostreptococcus anaerobius mediates anti-PD1 therapy resistance and exacerbates colorectal cancer via myeloid-derived suppressor cells in mice
Source: Nat Microbiol. 2024 May 15;9(6):1467–82. doi: 10.1038/s41564-024-01695-w (PMC11153135; doi:10.1038/s41564-024-01695-w)
Supplement: Supplementary file 15 — Statistical source data. [file 41564_2024_1695_MOESM15_ESM.xlsx]

## Sheet: S Fig 6d
	IFNr CD8				GZMB CD8
	Broth	CM.PA			Broth	CM.PA
	3031	2711			1388	1321
	2693	2794			1708	1327
	2739	2803			1699	1026
	1315	2810			967	1056
	1394	2830			1009	1053
	2960	1478			1374	1053
		1578				1052
		1499				1011
		2755				1314
		1595				979
	IFNr CD4				GZMB CD4
	Broth	CM.PA			Broth	CM.PA
	690	741			1514	1187
	788	745			1388	1222
	728	582			1364	1175
	627	572			886	1116
	624	555			970	1139
	709	696			1475	936
		626				1002
		605				973
		695				1247
