# Supplementary material for: Peptostreptococcus anaerobius mediates anti-PD1 therapy resistance and exacerbates colorectal cancer via myeloid-derived suppressor cells in mice
Source: Nat Microbiol. 2024 May 15;9(6):1467–82. doi: 10.1038/s41564-024-01695-w (PMC11153135; doi:10.1038/s41564-024-01695-w)
Supplement: Supplementary file 16 — Statistical source data. [file 41564_2024_1695_MOESM16_ESM.xlsx]

## Sheet: S Fig 7a
blank	lytc-5nm	lytc-10nm	lytc-20nm
24.375	36.25	40	36.875
25.625	40	40	41.25
31.875	37.5	39.375	40
28.75	36.25	41.25	42.5

## Sheet: S Fig 7d
ctrl	lytc-10nm
21.5	30.7
22	29.7
21.5	31.5

## Sheet: S Fig 7e
Ctrl	Lytc	Lytc Mut
32.9	21.2	25
47.3	7.47	30.1
29.5	16.3	31
