# Supplementary material for: Peptostreptococcus anaerobius mediates anti-PD1 therapy resistance and exacerbates colorectal cancer via myeloid-derived suppressor cells in mice
Source: Nat Microbiol. 2024 May 15;9(6):1467–82. doi: 10.1038/s41564-024-01695-w (PMC11153135; doi:10.1038/s41564-024-01695-w)
Supplement: Supplementary file 17 — Statistical source data. [file 41564_2024_1695_MOESM17_ESM.xlsx]

## Sheet: S Fig 8b
pa+a-slamf4+pd1	c+a-slamf4	lytc	pd1+a-slamf4	lytc+pd1	pa	ctrl	pa+a-slamf4	pa+pd1	c+pd1	lytc+a-slamf4+pd1	lytc+a-slamf4
2262	969	1158	3089	954	1439	1455	1645	1416	3304	1633	1377
2912	1077	1748	2935	1204	1198	1957	1333	1576	2188	1696	1698
2324	1733	1374	2882	902	1095	680	1551	767	3132	2279	1912
2150	2247	1870	2534	1218	1275	1354	2139	927	2207	5752	1462
2796	992	1276	2315	878	555	931	1971	1312	1478	2299	1402
2429	1244	1030	1994	932	886	697	1763	1006	2148	3897	1404

## Sheet: S Fig 8c
C+a-Slamf4	LYTC	PA	C	PA+a-Slamf4	LYTC+a-Slamf4
0.054109	0.050388	0.075632	0.040833	0.128332	0.037615
0.092025	0.041839	0.074123	0.054813	0.130344	0.074022
0.054109	0.037514	0.114453	0.081264	0.127427	0.074425
0.052097	0.071307	0.116364	0.035201	0.137183	0.071206
		0.111034		0.090315

## Sheet: S Fig 8e
	Caco-2							HCT116
	C	PA	C+a-Slamf4	PA+a-Slamf4				C	PA	C+a-Slamf4	PA+a-Slamf4
	16.409	17.4858	14.1431	17.1674				1.09568	10.8427	0.64625	12.3455
	15.4493	17.6169	14.8641	17.7479				1.05355	12.2191	0.856921	10.8427
	15.1543	17.556	15.1075	17.9118				0.828832	14.6629	0.744563	11.854
		18.0054							12.7528
